# Supplementary material for: Light-Controlled Rotational Speed of an Acoustically Levitating Photomobile Polymer Film
Source: Materials (Basel). 2023 Jan 6;16(2):553. doi: 10.3390/ma16020553 (PMC9860897; doi:10.3390/ma16020553)
Supplement: Supplementary file 1 [file materials-16-00553-s001.zip]

Archive with 4 entries (4 files):
- S1.mp4
- S2.mp4
- S3.mp4
- S4.mp4
